# Supplementary material for: A New Guanidine-Core Small-Molecule Compound as a Potential Antimicrobial Agent against Resistant Bacterial Strains
Source: Antibiotics (Basel). 2024 Jun 29;13(7):609. doi: 10.3390/antibiotics13070609 (PMC11274109; doi:10.3390/antibiotics13070609)
Supplement: Supplementary file 1 [file antibiotics-13-00609-s001.zip]

Archive with 1 entries (1 files):
- antibiotics-3059006-supplementary.pdf
